# Supplementary material for: Exploring Potential Medications for Alzheimer’s Disease with Psychosis by Integrating Drug Target Information into Deep Learning Models: A Data-Driven Approach
Source: Int J Mol Sci. 2025 Feb 14;26(4):1617. doi: 10.3390/ijms26041617 (PMC11855865; doi:10.3390/ijms26041617)
Supplement: Supplementary file 1 [file ijms-26-01617-s001.zip]

Archive with 1 entries (1 files):
- ijms-3397010-supplementary.pdf
